# Supplementary material for: Effect of Fluorescent Labels on DNA Affinity for Gold Nanoparticles
Source: Nanomaterials (Basel). 2021 Apr 29;11(5):1178. doi: 10.3390/nano11051178 (PMC8145642; doi:10.3390/nano11051178)
Supplement: Supplementary file 1 [file nanomaterials-11-01178-s001.zip]

Archive with 1 entries (1 files):
- nanomaterials-1186310-supplementary.pdf
